# Supplementary material for: Silicon-Selenium Interplay Imparts Cadmium Resistance in Wheat through an Up-Regulating Antioxidant System
Source: Int J Mol Sci. 2023 Dec 27;25(1):387. doi: 10.3390/ijms25010387 (PMC10778846; doi:10.3390/ijms25010387)
Supplement: Supplementary file 1 [file ijms-25-00387-s001.zip]

Archive with 1 entries (1 files):
- ijms-2734427-supplementary.pdf
